# Supplementary material for: Hsa_circ_0046263 functions as a ceRNA to promote nasopharyngeal carcinoma progression by upregulating IGFBP3
Source: Cell Death Dis. 2020 Jul 23;11(7):562. doi: 10.1038/s41419-020-02785-3 (PMC7378203; doi:10.1038/s41419-020-02785-3)
Supplement: Supplementary file 6 — Supplementary Tables S1 [file 41419_2020_2785_MOESM6_ESM.xlsx]

## Sheet: Table S1
Table S1. Primers and siRNAs sequences used in this work
Primer Sequences
Gene	Forward Primer	Reverse Primer
Circ-0046263	5′-GGTTGTCCTCTTTAAGAAGCTGG-3′	5′-CCTTGAAGAAGCCGATGACAG-3′
GAPDH	5′CGCTCTCTGCTCCTCCTGTTC-3′	5′-ATCCGTTGACTCCGACCTTCAC-3′
ACTIN	5’-CACCATTGGCAATGAGCGGTTC-3’	5’-AGGTCTTTGCGGATGTCCACGT-3’
U6	5′-CTCGCTTCGGCAGCACA- 3′	5′-AACGCTTCACGAATTTGCGT- 3′
P4HB	5′-ACCCCTACACACCGTCCGTT- 3′	5′-GCACTCTGGACAGACTCATGTATG- 3′
IGFBP3	5′-GGAAGACACACTGAATCACCTGA- 3′	5′-GGGAGAGGCTGCCCATACTTA- 3′
MAPK6	5′-AGTTCCCAGCATGAGCCTACT- 3′	5′-CCTGTTTTTCTTGGCTTACTGAC- 3′
DEK	5′-CGTCCGAGAAAGAACCCGA- 3′	5′-TCCCTCTTGCCTTCCACGA- 3′
ARL5B	5′-TGTAGACGGTGCTGATTGGG- 3′	5′-ACTGTGACAGGAAAGATTGAGTGA- 3′
ARHGAP3	5′-GAGTGTATTTGTGAGAGGACAGAGG- 3′	5′-CATAGTGAGTCCATGCTTTTAGCT- 3′
SLC39A9	5′-CAAGGAGATTGGCTTTGATCTT- 3′	5′-AATCACTGTTCCAGCTATTGAACC- 3′
Circ-0046263-DNA	5′-GCAGTTTTTGCAGGCAGCAG- 3′	5′-CTGGTATTTGGAGAACACGTCAC- 3′
siRNA sequences
Gene	Antisense (5'-3')
Si1-circ-0046263	GTCCTCTTTAAGAAGCTGG
Si2-circ-0046263	CTTTAAGAAGCTGGCAGAG
Si3-circ-0046263	CTCTTTAAGAAGCTGGCAG
Si-IGFBP3	GCTACAAAGTTGACTACGA
