# Supplementary material for: Hsa_circ_0046263 functions as a ceRNA to promote nasopharyngeal carcinoma progression by upregulating IGFBP3
Source: Cell Death Dis. 2020 Jul 23;11(7):562. doi: 10.1038/s41419-020-02785-3 (PMC7378203; doi:10.1038/s41419-020-02785-3)
Supplement: Supplementary file 7 — Supplementary Tables S2 [file 41419_2020_2785_MOESM7_ESM.xlsx]

## Sheet: Table S3
Table S2. Lymph node metastasis rate of xenograft tumors (n=6 per group)
Groups	Total number of animals,n	Number of metastasis,n	Metastasis rate (%)
Si-NC	6	4	66.67
Si-circ-0046263	6	0	0
Vector	6	2	33.33
circ-0046263	6	5	83.33
